# Supplementary material for: Association between Empirical Anti-Pseudomonal Antibiotics and Progression to Thoracic Surgery and Death in Empyema: Database Research
Source: Antibiotics (Basel). 2024 Apr 24;13(5):383. doi: 10.3390/antibiotics13050383 (PMC11117277; doi:10.3390/antibiotics13050383)
Supplement: Supplementary file 1 [file antibiotics-13-00383-s001.zip]

Archive with 1 entries (1 files):
- antibiotics-2950562-supplementary.pdf
